# Supplementary material for: Novel Insights Into the Phylogeny and Biotechnological Potential of Weissella Species
Source: Front Microbiol. 2022 Jun 22;13:914036. doi: 10.3389/fmicb.2022.914036 (PMC9257631; doi:10.3389/fmicb.2022.914036)
Supplement: Supplementary Table S2 — ANI values among Weissella strains. [file Table_2.xlsx]

## Sheet: Foglio2
Supplementary Table S2. ANI values among Weissella strains
	W. jogaejeotgali FOL01T	W. thailandensis CCUG 46557T	W. paramesenteroides ATCC 33313T	W. hellenica ATCC 51523T	W. sagaensis CCM 8924T	W. bombi DSM 28794T	W. minor ATCC 35412T	W. uvarum B18NM42T	W. kandleri ATCC 51149T	W. muntiaci 8H-2T	W. oryzae DSM 25784T	W. halotolerans ATCC 35410T	W. koreensis CCUG 47134T	W. soli CCUG 46608T	W. viridescens ATCC 12706T	W. diestrammenae DSM 27940T	W. confusa ATCC 10881T	W. cibaria CCUG 41967T	W. coleopterorum HDW19T	W. ceti NC36T	W. cryptocerci 26KH-42T	W. beninensis LMG 25373T	W. ghanensis DSM 19935T	W. fabalis LMG 26217T	W. fabaria LMG 24289T
W. jogaejeotgali FOL01T	100	96.38	83.51	81.18	81.39	79.59	77.76	79.14	79.48	80.04	79.42	78.51	81.34	81.62	80.44	80.45	82.27	81.88	82.74	81.29	79.10	84.34	76.91	77.20	76.56
W. thailandensis CCUG 46557T	96.38	100	83.13	80.83	80.99	79.82	78.11	78.09	79.52	79.38	79.22	78.59	79.23	79.51	78.94	78.75	78.83	79.61	80.30	79.11	76.87	82.35	76.80	76.97	76.45
W. paramesenteroides ATCC 33313T	83.51	83.13	100	80.61	80.04	78.10	78.62	79.89	80.06	79.79	77.28	79.15	79.69	79.69	79.28	80.46	79.38	78.90	78.85	77.22	75.63	77.67	78.29	77.35	77.3543
W. hellenica ATCC 51523T	81.18	80.83	79.69	100	89.73	84.92	78.04	78.45	79.42	79.62	79.01	78.59	81.35	79.13	78.69	78.81	79.19	80.20	79.73	79.17	77.72	85.27	76.69	77.17	76.97
W. sagaensis CCM 8924T	81.39	80.99	80.61	89.73	100	84.39	78.96	78.41	79.13	79.19	79.64	77.99	81.39	80.15	79.29	78.73	80.10	80.90	79.23	79.03	78.05	81.33	76.51	76.94	77.21
W. bombi DSM 28794T	79.59	79.82	80.04	84.92	84.39	100	77.85	77.86	76.83	78.61	78.60	78.04	78.32	79.32	77.75	78.65	79.57	79.80	78.12	78.25	75.36	74.49	75.84	75.71	75.44
W. minor ATCC 35412T	77.76	78.11	78.10	78.04	78.96	77.85	100	79.70	78.65	79.67	78.82	78.16	79.54	79.19	79.81	79.45	79.40	79.57	80.00	79.33	77.73	76.13	78.50	75.76	76.29
W. uvarum B18NM42T	79.14	78.09	78.62	78.45	78.41	77.86	79.70	100	79.05	78.90	79.06	78.23	76.97	79.80	79.72	78.69	79.43	79.61	79.87	78.78	77.46	76.42	79.02	76.00	76.61
W. kandleri ATCC 51149T	79.48	79.52	79.89	79.42	79.13	76.83	78.65	79.05	100	80.44	79.88	78.09	80.56	80.47	79.28	80.81	79.51	81.10	80.72	80.28	78.59	68.08	78.41	76.88	77.47
W. muntiaci 8H-2T	80.04	79.38	80.06	79.62	79.19	78.61	79.67	78.90	80.44	100	80.15	78.05	79.51	81.06	78.64	81.19	81.02	80.82	81.57	79.59	78.46	77.31	77.93	78.05	78.31
W. oryzae DSM 25784T	79.42	79.22	79.79	79.01	79.64	78.60	78.82	79.06	79.88	80.15	100	78.07	79.43	80.35	78.65	80.35	80.63	81.12	79.15	79.63	77.84	77.72	76.50	77.64	76.62
W. halotolerans ATCC 35410T	78.51	78.59	77.28	78.59	77.99	78.04	78.16	78.23	78.09	78.05	78.07	100	77.47	78.43	78.40	77.44	79.14	78.45	77.68	78.45	74.89	67.29	67.01	73.54	73.96
W. koreensis CCUG 47134T	81.34	79.23	79.15	81.35	81.39	78.32	79.54	76.97	80.56	79.51	79.43	77.47	100	82.51	81.43	81.94	82.56	82.57	81.49	81.52	78.75	77.70	77.12	78.81	78.69
W. soli CCUG 46608T	81.62	79.51	79.69	79.13	80.15	79.32	79.19	79.80	80.47	81.06	80.35	78.43	82.51	100	81.42	83.26	81.03	81.57	83.91	80.76	79.22	78.09	77.79	77.27	77.86
W. viridescens ATCC 12706T	80.44	78.94	79.69	78.69	79.29	77.75	79.81	79.72	79.28	78.64	78.65	78.40	81.43	81.42	100	82.70	81.35	81.41	82.76	79.99	79.97	77.64	77.52	76.39	76.53
W. diestrammenae DSM 27940T	80.45	78.75	79.28	78.81	78.73	78.65	79.45	78.69	80.81	81.19	80.35	77.44	81.94	83.26	82.70	100	84.27	82.36	83.02	82.90	81.16	77.84	77.54	77.03	78.94
W. confusa ATCC 10881T	82.27	78.83	80.46	79.19	80.10	79.57	79.40	79.43	79.51	81.02	80.63	79.14	82.56	81.03	81.35	84.27	100	83.85	83.68	81.46	76.90	79.16	76.39	77.66	76.85
W. cibaria CCUG 41967T	81.88	79.61	79.38	80.20	80.90	79.80	79.57	79.61	81.10	80.82	81.12	78.45	82.57	81.57	81.41	82.36	83.85	100	84.17	81.65	78.99	79.88	77.65	77.91	77.28
W. coleopterorum HDW19T	82.74	80.30	78.90	79.73	79.23	78.12	80.00	79.87	80.72	81.57	79.15	77.68	81.49	83.91	82.76	83.02	83.68	84.17	100	82.37	80.71	77.90	77.88	77.27	77.75
W. ceti NC36T	81.29	79.11	78.85	79.17	79.03	78.25	79.33	78.78	80.28	79.59	79.63	78.45	81.52	80.76	79.99	82.90	81.46	81.65	82.37	100	78.11	77.13	76.86	77.04	76.75
W. cryptocerci 26KH-42T	79.10	76.87	77.22	77.72	78.05	75.36	77.73	77.46	78.59	78.46	77.84	74.89	78.75	79.22	79.97	81.16	76.90	78.99	80.71	78.11	100	80.02	80.24	80.41	80.04
W. beninensis LMG 25373T	84.34	82.35	75.63	85.27	81.33	74.49	76.13	76.42	68.08	77.31	77.72	67.29	77.70	78.09	77.64	77.84	79.16	79.88	77.90	77.13	80.02	100	79.09	76.91	78.55
W. ghanensis DSM 19935T	76.91	76.80	77.67	76.69	76.51	75.84	78.50	79.02	78.41	77.93	76.50	67.01	77.12	77.79	77.52	77.54	76.39	77.65	77.88	76.86	80.24	79.09	100	85.63	84.73
W. fabalis LMG 26217T	77.20	76.97	78.29	77.17	76.94	75.71	75.76	76.00	76.88	78.05	77.64	73.54	78.81	77.27	76.39	77.03	77.66	77.91	77.27	77.04	80.41	76.91	85.63	100	83.41
W. fabaria LMG 24289T	76.56	76.45	77.35	76.97	77.21	75.44	76.29	76.61	77.47	78.31	76.62	73.96	78.69	77.86	76.53	78.94	76.85	77.28	77.75	76.75	80.04	78.55	84.73	83.41	100
