# Supplementary material for: Novel Insights Into the Phylogeny and Biotechnological Potential of Weissella Species
Source: Front Microbiol. 2022 Jun 22;13:914036. doi: 10.3389/fmicb.2022.914036 (PMC9257631; doi:10.3389/fmicb.2022.914036)
Supplement: Supplementary Table S3 — AAI values among Weissella strains. [file Table_3.xlsx]

## Sheet: AAI values
Supplementary Table S3. AAI values among Weissella strains
	W. soli CCUG 46608T	W. diestrammenae DSM 27940T	W. confusa ATCC 10881TT	W. cibaria CCUG 41967T	W. oryzae DSM 25784T	W. muntiaci 8H-2T	W. koreensis CCUG 47134T	W. coleopterorum HDW19T	W. kandleri ATCC 51149T	W. halotolerans ATCC 35410T	W. ceti NC36T	W. viridescens ATCC 12706T	W. minor ATCC 35412T	W. uvarum B18NM42T	W. thailandensis CCUG 46557T	W. jogaejeotgali FOL01T	W. paramesenteroides ATCC 33313T	W. sagaensis CCM 8924T	W. hellenica ATCC 51523T	W. bombi DSM 28794T	W. cryptocerci 26KH-42T	W. beninensis LMG 25373T	W. ghanensis DSM 19935T	W. fabaria LMG 24289T	W. fabalis LMG 26217T
W. soli CCUG 46608T	100	64.64	65.22	65.24	61.81	61.39	62.15	61.13	62.04	60.99	61.03	60.69	60.23	60.33	62.17	62.09	62.52	62.06	62.21	62.20	54.72	54.54	54.75	54.45	54.32
W. diestrammenae DSM 27940T	64.64	100	62.80	62.85	60.37	60.44	67.13	66.54	66.64	60.46	59.81	60.05	59.56	59.47	60.84	60.71	61.14	60.81	60.99	61.31	54.13	54.05	53.51	53.77	53.13
W. confusa ATCC 10881TT	65.22	62.80	100	80.47	63.98	64.17	61.10	60.12	60.96	63.89	64.30	63.88	63.43	62.84	68.72	68.55	69.00	68.53	68.75	69.10	55.63	54.67	55.29	55.59	55.09
W. cibaria CCUG 41967T	65.24	62.85	80.47	100	63.49	63.25	60.54	60.14	60.55	63.82	64.02	63.47	62.77	62.22	68.74	68.39	69.24	68.56	68.60	69.16	54.86	54.74	54.87	55.10	54.59
W. oryzae DSM 25784T	61.81	60.37	63.98	63.49	100	75.64	59.28	59.16	59.88	60.86	60.53	60.33	59.44	59.42	60.71	60.68	61.18	60.71	61.15	61.32	52.67	53.50	53.42	53.84	53.17
W. muntiaci 8H-2T	61.39	60.44	64.17	63.25	75.64	100	59.26	58.83	58.88	60.13	60.55	59.89	58.58	58.73	60.01	59.92	60.67	60.71	60.84	61.10	51.91	53.09	52.63	53.19	52.51
W. koreensis CCUG 47134T	62.15	67.13	61.10	60.54	59.28	59.26	100	83.28	69.78	58.64	59.08	58.66	58.43	58.64	59.36	59.39	59.17	59.89	59.73	59.01	52.85	53.72	52.81	53.48	53.29
W. coleopterorum HDW19T	61.13	66.54	60.12	60.14	59.16	58.83	83.28	100	70.30	58.69	58.95	58.57	57.65	58.10	58.95	58.69	58.75	59.23	59.26	59.09	52.08	53.13	52.57	53.13	52.57
W. kandleri ATCC 51149T	62.04	66.64	60.96	60.55	59.88	58.88	69.78	70.30	100	58.95	59.18	59.38	58.98	59.51	59.62	59.27	59.51	59.27	59.28	59.70	52.41	53.70	53.09	53.14	52.87
W. halotolerans ATCC 35410T	60.99	60.46	63.89	63.82	60.86	60.13	58.64	58.69	58.95	100	64.94	65.48	65.24	65.15	62.71	62.47	62.41	62.03	62.35	62.39	54.37	54.12	54.16	54.30	54.14
W. ceti NC36T	61.03	59.81	64.30	64.02	60.53	60.55	59.08	58.95	59.18	64.94	100	65.45	65.30	64.76	62.41	62.46	62.35	62.28	62.24	62.55	54.32	53.85	54.37	54.39	54.54
W. viridescens ATCC 12706T	60.69	60.05	63.88	63.47	60.33	59.89	58.66	58.57	59.38	65.48	65.45	100	75.91	74.55	62.18	61.91	62.25	62.21	62.01	62.60	54.23	53.82	53.95	53.93	53.87
W. minor ATCC 35412T	60.23	59.56	63.43	62.77	59.44	58.58	58.43	57.65	58.98	65.24	65.30	75.91	100	73.57	61.51	61.59	61.27	61.74	61.57	61.81	53.20	53.76	53.97	53.90	53.65
W. uvarum B18NM42T	60.33	59.47	62.84	62.22	59.42	58.73	58.64	58.10	59.51	65.15	64.76	74.55	73.57	100	61.57	61.49	61.68	61.43	61.89	61.92	53.33	53.36	55.12	53.65	53.29
W. thailandensis CCUG 46557T	62.17	60.84	68.72	68.74	60.71	60.01	59.36	58.95	59.62	62.71	62.41	62.18	61.51	61.57	100	96.71	87.84	80.21	80.39	80.05	52.96	54.67	53.25	53.86	53.73
W. jogaejeotgali FOL01T	62.09	60.71	68.55	68.39	60.68	59.92	59.39	58.69	59.27	62.47	62.46	61.91	61.59	61.49	96.71	100	88.06	80.46	80.07	80.00	53.26	54.71	53.45	54.03	53.53
W. paramesenteroides ATCC 33313T	62.52	61.14	69.00	69.24	61.18	60.67	59.17	58.75	59.51	62.41	62.35	62.25	61.27	61.68	87.84	88.06	100	80.25	80.08	80.74	53.40	54.44	53.78	54.23	53.66
W. sagaensis CCM 8924T	62.06	60.81	68.53	68.56	60.71	60.71	59.89	59.23	59.27	62.03	62.28	62.21	61.74	61.43	80.21	80.46	80.25	100	92.75	88.69	53.35	54.84	53.69	54.16	53.90
W. hellenica ATCC 51523T	62.21	60.99	68.75	68.60	61.15	60.84	59.73	59.26	59.28	62.35	62.24	62.01	61.57	61.89	80.39	80.07	80.08	92.75	100	89.45	53.84	55.05	53.83	54.19	54.27
W. bombi DSM 28794T	62.20	61.31	69.10	69.16	61.32	61.10	59.01	59.09	59.70	62.39	62.55	62.60	61.81	61.92	80.05	80.00	80.74	88.69	89.45	100	53.64	54.24	53.75	54.31	54.08
W. cryptocerci 26KH-42T	54.72	54.13	55.63	54.86	52.67	51.91	52.85	52.08	52.41	54.37	54.32	54.23	53.20	53.33	52.96	53.26	53.40	53.35	53.84	53.64	100	64.62	64.22	64.59	64.54
W. beninensis LMG 25373T	54.54	54.05	54.67	54.74	53.50	53.09	53.72	53.13	53.70	54.12	53.85	53.82	53.76	53.36	54.67	54.71	54.44	54.84	55.05	54.24	64.62	100	65.05	65.45	65.81
W. ghanensis DSM 19935T	54.75	53.51	55.29	54.87	53.42	52.63	52.81	52.57	53.09	54.16	54.37	53.95	53.97	55.12	53.25	53.45	53.78	53.69	53.83	53.75	64.22	65.05	100	87.95	87.88
W. fabaria LMG 24289T	54.45	53.77	55.59	55.10	53.84	53.19	53.48	53.13	53.14	54.30	54.39	53.93	53.90	53.65	53.86	54.03	54.23	54.16	54.19	54.31	64.59	65.45	87.95	100	85.80
W. fabalis LMG 26217T	54.32	53.13	55.09	54.59	53.17	52.51	53.29	52.57	52.87	54.14	54.54	53.87	53.65	53.29	53.73	53.53	53.66	53.90	54.27	54.08	64.54	65.81	87.88	85.80	100
