# Supplementary material for: Novel Insights Into the Phylogeny and Biotechnological Potential of Weissella Species
Source: Front Microbiol. 2022 Jun 22;13:914036. doi: 10.3389/fmicb.2022.914036 (PMC9257631; doi:10.3389/fmicb.2022.914036)
Supplement: Supplementary Table S4 — CAZymes present in sequenced Weissella species. [file Table_4.xlsx]

## Sheet: W. diestrammaneae  DSM 27840T
Supplementary Table S4. CAZYmes present in sequenced Weissella species.
W. diestrammaneae DSM 27840T
Protein ID	Enzyme class	PGAP annotation
KAR27_00360	GH1	6-phospho-beta-glucosidase
KAR27_00365	GH1	glycoside hydrolase family 1 protein
KAR27_00420	GH43_12	family 43 glycosylhydrolase
KAR27_00440	CE1	esterase family protein
KAR27_00705	CE9	N-acetylglucosamine-6-phosphate deacetylase
KAR27_01800	GT2_Glycos_transf_2	glycosyltransferase family 2 protein
KAR27_02200	GT28	undecaprenyldiphospho-muramoylpentapeptide beta-N-acetylglucosaminyltransferase
KAR27_02330	GH73	glycoside hydrolase family 73 protein
KAR27_03550	GT4	glycosyltransferase
KAR27_03555	GT4	glycosyltransferase
KAR27_03690	GH31	alpha-xylosidase
KAR27_03705	GH43_11	family 43 glycosylhydrolase
KAR27_03715	GH5_44	cellulase family glycosylhydrolase
KAR27_03780	GH43_11	glycoside hydrolase family 43 protein
KAR27_04365	GH25	lysin
KAR27_04525	GT51	penicillin-binding protein
KAR27_04935	GT2_Glycos_transf_2	glycosyltransferase family 2 protein
KAR27_04945	GT2_Glycos_transf_2	glycosyltransferase family 2 protein
KAR27_05615	GT4	glycosyltransferase family 4 protein
KAR27_05620	GT4	glycosyltransferase family 4 protein
KAR27_05715	GH43_26	glycoside hydrolase family 43 protein
KAR27_05790	GT2_Glycos_transf_2	glycosyltransferase family 2 protein
KAR27_06110	CE4	polysaccharide deacetylase family protein
KAR27_06120	GT2_Glyco_tranf_2_3	glycosyltransferase
KAR27_06165	GH43_35	family 43 glycosylhydrolase
KAR27_06170	GH3	glycoside hydrolase family 3 C-terminal domain-containing protein
KAR27_06445	GT4	glycosyltransferase
KAR27_06785	GT2_Glycos_transf_2	glycosyltransferase family 2 protein
KAR27_07540	CBM34 +GH13_20	alpha-glycosidase
KAR27_07545	GH65	alpha/beta hydrolase
KAR27_07835	GT111	DUF4422 domain-containing protein
KAR27_07840	GT2_Glycos_transf_2	glycosyltransferase family 2 protein

## Sheet: W. beninensis LMG 25373T
W. beninensis LMG 25373T
Protein ID	Enzyme class	PGAP annotation
KAK10_00025	CE9	N-acetylglucosamine-6-phosphate deacetylase
KAK10_00115	GH65	glycoside hydrolase family 65 protein
KAK10_00375	GT2_Glycos_transf_2	putative glycosyltransferase, exosortase G system-associated
KAK10_01510	GT4	glycosyltransferase
KAK10_01740	GH36	alpha-galactosidase
KAK10_01750	GH2	beta-galactosidase
KAK10_02490	GT4	CDP-glycerol glycerophosphotransferase family protein
KAK10_02710	GT2_Glycos_transf_2 + GT2_Glyco_trans_2_3	glycosyltransferase
KAK10_02815	GH73	glycoside hydrolase family 73 protein
KAK10_02830	GH73	glycoside hydrolase family 73 protein
KAK10_03560	GH73	glucosaminidase domain-containing protein
KAK10_04165	GH25	glycoside hydrolase, family 25 subgroup
KAK10_04515	GT4	glycosyltransferase family 4 protein
KAK10_05120	GT2_Glycos_transf_2	glycosyltransferase family 2 protein
KAK10_05125	GT83	glycosyltransferase family 39 protein
KAK10_05420	GT4	glycosyltransferase
KAK10_05755	GH42	beta-galactosidase
KAK10_05920	GT2_Glycos_transf_2	glycosyltransferase family 2 protein
KAK10_05960	GT111	DUF4422 domain-containing protein
KAK10_06565	GT51	PBP1A family penicillin-binding protein
KAK10_07450	GH32	sucrose-6-phosphate hydrolase
KAK10_07625	GH13_18	sucrose phosphorylase
KAK10_08660	GH70	KxYKxGKxW signal peptide domain-containing protein
KAK10_08880	GT28	undecaprenyldiphospho-muramoylpentapeptidebeta-N-acetylglucosaminyltransferase
KAK10_08910	GT51	PBP1A family penicillin-binding protein
KAK10_09305	GH1	glycoside hydrolase family 1 protein

## Sheet: ﻿W. fabalis LMG 26217T         
W. fabalis LMG 26217T
Protein ID	Enzyme class	PGAP annotation
KAR41_00100	GH13_29	Glycosyl hydrolase, family 13
KAR41_00110	GH13_29	alpha,alpha-phosphotrehalase
KAR41_00130	GT2_Glycos_transf_2	glycosyltransferase
KAR41_00135	GT2_Glycos_transf_2	glycosyltransferase
KAR41_00150	GT2_Glycos_transf_2	glycosyltransferase family 2 protein
KAR41_00155	GT32	glycosyltransferase
KAR41_00160	GT4	glycosyltransferase
KAR41_00570	GT4	glycosyltransferase family 4 protein
KAR41_00895	GH73	glycoside hydrolase family 73 protein
KAR41_00940	CE9	N-acetylglucosamine-6-phosphate deacetylase
KAR41_01635	GH25	glycoside hydrolase, family 25 subgroup
KAR41_01855	PL1	Pectin lyase family
KAR41_02145	GT28	undecaprenyldiphospho-muramoylpentapeptide beta-N-acetylglucosaminyltransferase
KAR41_02180	GT51	PBP1A family penicillin-binding protein
KAR41_03150	GT2_Glycos_transf_2	glycosyltransferase family 2 protein
KAR41_03635	GT51	PBP1A family penicillin-binding protein
KAR41_04400	GT4	glycosyltransferase
KAR41_04555	GH1	6-phospho-beta-glucosidase
KAR41_05355	GT4	glycosyltransferase
KAR41_05360	GT4	glycosyltransferase
KAR41_05630	GH4	6-phospho-beta-glucosidase
KAR41_06070	GH25	glycoside hydrolase, family 25 subgroup
KAR41_06265	GH13_31	alpha-glucosidase
KAR41_06670	GH1	6-phospho-beta-glucosidase
KAR41_07195	GT4	glycosyltransferase
KAR41_07200	GT4	glycosyltransferase
KAR41_07370	GT4	glycosyltransferase
KAR41_09190	GH13_31	alpha-glucosidase

## Sheet: W. fabaria LMG 24289T
W. fabaria LMG 24289T
Protein ID	Enzyme class	PGAP annotation
KAR50_00565	GH25	Glycosyl hydrolase, family 25
KAR50_00675	PL1	Pectin lyase family
KAR50_01550	GH1	6-phospho-beta-glucosidase
KAR50_01730	GH25	FIVAR domain-containing protein
KAR50_01790	GH13_29	Glycosyl hydrolase, family 13
KAR50_01875	GH13_29	alpha,alpha-phosphotrehalase
KAR50_01895	GT2_Glycos_transf_2	glycosyltransferase
KAR50_01900	GT2_Glycos_transf_2	glycosyltransferase
KAR50_01915	GT2_Glycos_transf_2	glycosyltransferase family 2 protein
KAR50_01920	GT32	glycosyltransferase
KAR50_01925	GT4	glycosyltransferase
KAR50_02550	GT51	PBP1A family penicillin-binding protein
KAR50_03790	PL8	polysaccharide lyase 8 family protein
KAR50_04230	GT4	glycosyltransferase
KAR50_04235	GT4 + GT2_Glycos_transf_2	glycosyltransferase
KAR50_04405	GT28	undecaprenyldiphospho-muramoylpentapeptide beta-N-acetylglucosaminyltransferase
KAR50_04435	GT51	PBP1A family penicillin-binding protein
KAR50_05020	GT4	glycosyltransferase
KAR50_05270	GT4	glycosyltransferase
KAR50_05275	GT4	glycosyltransferase
KAR50_05425	GH3	glycoside hydrolase family 3 C-terminal domain-containing protein
KAR50_05660	GT4	glycosyltransferase
KAR50_05665	GT4	hypotetical protein
KAR50_05835	GH123	DUF4091 domain-containing protein
KAR50_06025	GH1	6-phospho-beta-glucosidase
KAR50_07870	GT2_Glycos_transf_2	glycosyltransferase family 2 protein
KAR50_08790	GT4	glycosyltransferase
KAR50_08830	GT4	glycosyltransferase
KAR50_09155	GH73	glycoside hydrolase family 73 protein

## Sheet: W. ghanensis DSM 19935T
W. ghanensis DSM 19935T
Protein ID	Enzyme class	PGAP annotation
KAR53_00015	GT51	excinuclease ABC subunit UvrC
KAR53_00455	GH73	glycoside hydrolase family 73 protein
KAR53_00510	CE9	N-acetylglucosamine-6-phosphate deacetylase
KAR53_00580	GT4	glycosyltransferase
KAR53_01385	GT4	glycosyltransferase
KAR53_01390	GT32	glycosyltransferase
KAR53_01395	GT2_Glycos_transf_2	glycosyltransferase family 2 protein
KAR53_01410	GT2_Glycos_transf_2	glycosyltransferase
KAR53_01415	GT2_Glycos_transf_2	glycosyltransferase
KAR53_01435	GH13_29	alpha,alpha-phosphotrehalase
KAR53_01500	GT2_Glycos_transf_2	glycosyltransferase
KAR53_01505	GT2_Glycos_transf_2	glycosyltransferase
KAR53_01790	GH3	glycoside hydrolase family 3 C-terminal domain-containing protein
KAR53_02280	GH1	6-phospho-beta-glucosidase
KAR53_03300	AA4	FAD-binding protein
KAR53_03410	GT28	undecaprenyldiphospho-muramoylpentapeptide beta-N-acetylglucosaminyltransferase
KAR53_03440	GT51	PBP1A family penicillin-binding protein
KAR53_04355	GH1	6-phospho-beta-glucosidase
KAR53_05245	GT4	glycosyltransferase
KAR53_05250	GT4	glycosyltransferase
KAR53_05275	GT2_Glyco_tranf_2_3	glycosyltransferase family 2 protein
KAR53_05315	GT4 +GT2_Glycos_transf_2	glycosyltransferase
KAR53_05320	GT4	glycosyltransferase
KAR53_05775	PL8	polysaccharide lyase 8 family protein
KAR53_06000	GH13_31	alpha-glucosidase
KAR53_06020*	GH13_31	alpha-glucosidase
KAR53_06250	GH32	glycoside hydrolase family 32 protein
KAR53_06310	GH4	6-phospho-beta-glucosidase
KAR53_07170	GH13_29	Glycosyl hydrolase, family 13
KAR53_07450	GH25	Glycosyl hydrolase, family 25
KAR53_08200	GT4	glycosyltransferase
KAR53_08465	GT4	glycosyltransferase family 4 protein
KAR53_09105	GH123	DUF4091 domain-containing protein
KAR53_09115	GH3	glycoside hydrolase family 3 C-terminal domain-containing protein
KAR53_09445	GT2_Glycos_transf_2	glycosyltransferase family 2 protein
KAR53_09750	GT4	glycosyltransferase
* pseudogene

## Sheet: W. uvarum B18NM42T
W. uvarum B18NM42T
Protein ID	Enzyme class	PGAP annotation
KAR63_00185	GT51	transglycosylase domain-containing protein
KAR63_01265	GH13_31	alpha-glucosidase
KAR63_01280	GH32	glycoside hydrolase family 32 protein
KAR63_01510	GT4	glycosyltransferase
KAR63_01965	GH13_31	alpha-glucosidase
KAR63_02125	GH65	glycoside hydrolase family 65 protein
KAR63_03880	GT2_Glycos_transf_2	glycosyltransferase family 2 protein
KAR63_04285	GT111	DUF4422 domain-containing protein
KAR63_04425	GT51	PBP1A family penicillin-binding protein
KAR63_04650	GH25	glycoside hydrolase family 25 protein
KAR63_05570	GT51	pBP1A family penicillin-binding protein
KAR63_05675	GT8	glycosyltransferase family 8 protein
KAR63_05685	GT2_Glycos_transf_2	glycosyltransferase family 2 protein
KAR63_06250	GH73	glycoside hydrolase family 73 protein
KAR63_06470	GT28	undecaprenyldiphospho-muramoylpentapeptide beta-N-acetylglucosaminyltransferase
KAR63_07185	GH3	beta-N-acetylhexosaminidase
KAR63_07690	CE9	KAR63_07690
KAR63_07865	GH25	DUF1906 domain-containing protein
KAR63_07960	GT51	penicillin-binding protein
KAR63_08340	GT2_Glycos_transf_2	glycosyltransferase family 2 protein
KAR63_08350	GT4	glycosyltransferase
KAR63_08360	GT2_Glycos_transf_2	glycosyltransferase
KAR63_08640	GT4	glycosyltransferase family 4 protein
